# Supplementary material for: Detection of Acute Brain Injury in Intensive Care Unit Patients on ECMO Support Using Ultra-Low-Field Portable MRI: A Retrospective Analysis Compared to Head CT
Source: Diagnostics (Basel). 2024 Mar 13;14(6):606. doi: 10.3390/diagnostics14060606 (PMC10968816; doi:10.3390/diagnostics14060606)
Supplement: Supplementary file 1 [file diagnostics-14-00606-s001.zip]

Archive with 1 entries (1 files):
- diagnostics-2898277-supplementary.pdf
